# Supplementary material for: Exploring the Impact of Neuroticism on Lung Cancer Risk: Insights From Mediated Mendelian Randomization
Source: Brain Behav. 2025 Apr 21;15(4):e70482. doi: 10.1002/brb3.70482 (PMC12012258; doi:10.1002/brb3.70482)
Supplement: Supplementary file 1 — Supplementary Materials. [file BRB3-15-e70482-s002.xlsx]

## Sheet: Sheet1
id.exposure	id.outcome	outcome	exposure	method	nsnp	b	se	pval	lo_ci	up_ci	or	or_lci95	or_uci95
ebi-a-GCST005232	ebi-a-GCST90018875	Lung cancer || id:ebi-a-GCST90018875	Neuroticism || id:ebi-a-GCST005232	MR Egger	67	0.14558	0.534175	0.786077	-0.901404	1.19256	1.15671	0.405999	3.29552
ebi-a-GCST005232	ebi-a-GCST90018875	Lung cancer || id:ebi-a-GCST90018875	Neuroticism || id:ebi-a-GCST005232	Weighted median	67	0.106095	0.100378	0.290528	-0.0906447	0.302836	1.11193	0.913342	1.35369
ebi-a-GCST005232	ebi-a-GCST90018875	Lung cancer || id:ebi-a-GCST90018875	Neuroticism || id:ebi-a-GCST005232	Inverse variance weighted	67	0.161261	0.072248	0.0256121	0.0196546	0.302867	1.17499	1.01985	1.35373
ebi-a-GCST005232	ebi-a-GCST90018875	Lung cancer || id:ebi-a-GCST90018875	Neuroticism || id:ebi-a-GCST005232	Weighted mode	67	0.0731888	0.197787	0.712539	-0.314474	0.460851	1.07593	0.730173	1.58542
ebi-a-GCST005232	ukb-b-20176	Illnesses of mother: Lung cancer || id:ukb-b-20176	Neuroticism || id:ebi-a-GCST005232	Inverse variance weighted	67	0.00521464	0.00171905	0.00241779	0.0018453	0.00858397	1.00523	1.00185	1.00862
ebi-a-GCST005232	ukb-b-20176	Illnesses of mother: Lung cancer || id:ukb-b-20176	Neuroticism || id:ebi-a-GCST005232	MR Egger	67	0.00748559	0.0115527	0.519299	-0.0151577	0.0301289	1.00751	0.984957	1.03059
ebi-a-GCST005232	ukb-b-20176	Illnesses of mother: Lung cancer || id:ukb-b-20176	Neuroticism || id:ebi-a-GCST005232	Weighted median	67	0.00333403	0.00236787	0.159122	-0.00130699	0.00797506	1.00334	0.998694	1.00801
ebi-a-GCST005232	ukb-b-20176	Illnesses of mother: Lung cancer || id:ukb-b-20176	Neuroticism || id:ebi-a-GCST005232	Weighted mode	67	0.00278854	0.00472932	0.557453	-0.00648093	0.012058	1.00279	0.99354	1.01213
ebi-a-GCST005232	ukb-a-205	Illnesses of father: Lung cancer || id:ukb-a-205	Neuroticism || id:ebi-a-GCST005232	Inverse variance weighted	67	0.00624305	0.00311153	0.0448111	0.000144446	0.0123417	1.00626	1.00014	1.01242
ebi-a-GCST005232	ukb-a-205	Illnesses of father: Lung cancer || id:ukb-a-205	Neuroticism || id:ebi-a-GCST005232	MR Egger	67	0.00568022	0.0209029	0.786681	-0.0352895	0.04665	1.0057	0.965326	1.04776
ebi-a-GCST005232	ukb-a-205	Illnesses of father: Lung cancer || id:ukb-a-205	Neuroticism || id:ebi-a-GCST005232	Weighted median	67	0.00507107	0.00411815	0.218175	-0.0030005	0.0131426	1.00508	0.997004	1.01323
ebi-a-GCST005232	ukb-a-205	Illnesses of father: Lung cancer || id:ukb-a-205	Neuroticism || id:ebi-a-GCST005232	Weighted mode	67	0.00607557	0.00816351	0.459376	-0.00992491	0.0220761	1.00609	0.990124	1.02232
ebi-a-GCST005232	ebi-a-GCST90029012	Educational attainment (college completion) || id:ebi-a-GCST90029012	|| id:ebi-a-GCST005232	Inverse variance weighted	347	-0.0413718	0.00415713	2.47135e-23	-0.0495198	-0.0332239	0.959472	0.951686	0.967322
ebi-a-GCST005232	ebi-a-GCST90029012	Educational attainment (college completion) || id:ebi-a-GCST90029012	|| id:ebi-a-GCST005232	MR Egger	347	-0.0686227	0.0268654	0.0110688	-0.121279	-0.0159665	0.933679	0.885787	0.98416
ebi-a-GCST005232	ebi-a-GCST90029012	Educational attainment (college completion) || id:ebi-a-GCST90029012	|| id:ebi-a-GCST005232	Weighted median	347	-0.0304585	0.00364729	6.77027e-17	-0.0376071	-0.0233098	0.970001	0.963091	0.97696
ebi-a-GCST005232	ebi-a-GCST90029012	Educational attainment (college completion) || id:ebi-a-GCST90029012	|| id:ebi-a-GCST005232	Weighted mode	347	-0.0396341	0.0105597	0.000204607	-0.0603312	-0.018937	0.961141	0.941453	0.981241
ebi-a-GCST90029012	ebi-a-GCST90018875	Lung cancer || id:ebi-a-GCST90018875	Educational attainment (college completion) || id:ebi-a-GCST90029012	Inverse variance weighted	200	-0.685116	0.216302	0.00153807	-1.10907	-0.261164	0.504032	0.329866	0.770155
ebi-a-GCST90029012	ebi-a-GCST90018875	Lung cancer || id:ebi-a-GCST90018875	Educational attainment (college completion) || id:ebi-a-GCST90029012	MR Egger	200	-0.240363	0.884392	0.786072	-1.97377	1.49305	0.786342	0.138932	4.45063
ebi-a-GCST90029012	ebi-a-GCST90018875	Lung cancer || id:ebi-a-GCST90018875	Educational attainment (college completion) || id:ebi-a-GCST90029012	Weighted median	200	-0.686496	0.302746	0.0233558	-1.27988	-0.0931137	0.503337	0.278071	0.91109
ebi-a-GCST90029012	ebi-a-GCST90018875	Lung cancer || id:ebi-a-GCST90018875	Educational attainment (college completion) || id:ebi-a-GCST90029012	Weighted mode	200	-0.507657	0.783822	0.517946	-2.04395	1.02863	0.601904	0.129516	2.79724
